# Supplementary material for: Insights into the Role of Nanorod-Shaped MnO2 and CeO2 in a Plasma Catalysis System for Methanol Oxidation
Source: Nanomaterials (Basel). 2023 Mar 13;13(6):1026. doi: 10.3390/nano13061026 (PMC10057529; doi:10.3390/nano13061026)
Supplement: Supplementary file 1 [file nanomaterials-13-01026-s001.zip]

Archive with 1 entries (1 files):
- nanomaterials-2232874-supplementary.pdf
